# Supplementary material for: Cognitive Decline Related to Diet Pattern and Nutritional Adequacy in Alzheimer’s Disease Using Surface-Based Morphometry
Source: Nutrients. 2022 Dec 13;14(24):5300. doi: 10.3390/nu14245300 (PMC9784891; doi:10.3390/nu14245300)
Supplement: Supplementary file 1 [file nutrients-14-05300-s001.zip]

Archive with 1 entries (1 files):
- nutrients-2070536-supplementary.pdf
